# Supplementary material for: A 12-week randomized, double-blind, placebo-controlled multicenter study of choline-stabilized orthosilicic acid in patients with symptomatic knee osteoarthritis
Source: BMC Musculoskelet Disord. 2017 Jan 5;18:2. doi: 10.1186/s12891-016-1370-7 (PMC5217239; doi:10.1186/s12891-016-1370-7)
Supplement: Additional file 4: — Dataset Geusens et al. knee OA study. (XLS 112 kb) [file 12891_2016_1370_MOESM4_ESM.xls]

## Sheet: Blad1
						WOMAC Total							WOMAC Pain							WOMAC Stiffness							WOMAC Physical function							Global assessment							CTX-II			COMP
Subject	Group	Gender	Age	Likert	K&L	T0	T2	T6	T12	T2-T0	T6-T0	T12-T0	T0	T2	T6	T12	T2-T0	T6-T0	T12-T0	T0	T2	T6	T12	T2-T0	T6-T0	T12-T0	T0	T2	T6	T12	T2-T0	T6-T0	T12-T0	T0	T2	T6	T12	T2-T0	T6-T0	T12-T0	T0	T12	T12-T0	T0	T12	T12-T0
1/001	1	0	59	3	2	26.38	21	21.08	6.54	-5.38	-5.29	-19.83	13.6	18.6	13.8	5.4	5	0.2	-8.2	32.5	34	49	15.5	1.5	16.5	-17	29.41	20.18	19.94	5.82	-9.24	-9.47	-23.59	72	53	46	16	-19	-26	-56	390.71	342.99	-47.72	16.516	15.219	-1.3
1/002	0	0	67	3	2	15.72	30.14	15.4	5.82	14.42	-0.32	-9.9	17	30	12.2	4.6	13	-4.8	-12.4	24.5	37	21	10	12.5	-3.5	-14.5	14.31	29.38	15.69	5.69	15.06	1.38	-8.63	70	44	27	14	-26	-43	-56	199.55	304.59	105.04	21.198	14.291	-6.91
1/004	1	1	54	3	2	70.13	61.83	56.58	44.08	-8.29	-13.54	-26.04	66.8	50	52.6	39.4	-16.8	-14.2	-27.4	67	54	57	58.5	-13	-10	-8.5	71.47	66.24	57.71	43.76	-5.24	-13.76	-27.71	73	31	31	11	-42	-42	-62	286.48	568.25	281.78	18.958	14.667	-4.29
1/005	0	1	51	3	2	29.29	31.42	47.46	51	2.13	18.17	21.71	32.6	30.8	50.4	52	-1.8	17.8	19.4	41	67	72.5	52.5	26	31.5	11.5	26.94	27.41	43.65	50.53	0.47	16.71	23.59	66	45	42	62	-21	-24	-4	513.11	439.95	-73.16	9.169	11.175	2.01
1/006	0	1	66	3	2	42.29	14.63	6.75	3.21	-27.67	-35.54	-39.08	48.4	21.2	8.2	3	-27.2	-40.2	-45.4	42.5	15	7	4	-27.5	-35.5	-38.5	40.47	12.65	6.29	3.18	-27.82	-34.18	-37.29	65	56	19	10	-9	-46	-55	106.61	85.67	-20.94	11.959	13.361	1.4
1/009	1	0	65	3	2	41.75	39.17	27.29	26.21	-2.58	-14.46	-15.54	40	31	27.2	26.4	-9	-12.8	-13.6	70	54.5	15	20.5	-15.5	-55	-49.5	38.94	39.76	28.76	26.82	0.82	-10.18	-12.12	59	54	12	15	-5	-47	-44	263.44	268.89	5.45	10.603	8.427	-2.18
1/011	0	0	65	3	2	42	37.04	25.25	40.83	-4.96	-16.75	-1.17	32	27.8	15.4	23.2	-4.2	-16.6	-8.8	61.5	50.5	16.5	76.5	-11	-45	15	42.65	38.18	29.18	41.82	-4.47	-13.47	-0.82	74	33	21	51	-41	-53	-23	655.37	403.08	-252.29	11.624	6.613	-5.01
1/012	1	1	54	2	2	58.92	42	11.71	39.83	-16.92	-47.21	-19.08	40	32	4.2	11.2	-8	-35.8	-28.8	65.5	51.5	24	47	-14	-41.5	-18.5	63.71	43.82	12.47	47.41	-19.88	-51.24	-16.29	46	26	3	43	-20	-43	-3	478.53	480.14	1.61	7.585	6.929	-0.66
1/013	0	1	52	2	2	7.83	8.17	6.54	8.63	0.33	-1.29	0.79	6.2	5	9.8	8	-1.2	3.6	1.8	32	34	17.5	11	2	-14.5	-21	5.47	6.06	4.29	8.53	0.59	-1.18	3.06	16	28	22	13	12	6	-3	210.01	333.09	123.08	9.758	12.841	3.08
1/014	1	0	71	2	2	29.54	29.29	5.38	10.79	-0.25	-24.17	-18.75	20.2	32.6	3.4	10.2	12.4	-16.8	-10	34.5	23.5	7	10.5	-11	-27.5	-24	31.71	29	5.76	11	-2.71	-25.94	-20.71	27	22	3	10	-5	-24	-17	435.45	244.32	-191.13	8.83	10.911	2.08
1/015	1	1	54	2	2	36.54	44.21	13.42	11.54	7.67	-23.13	-25	34.4	38.8	12.2	9	4.4	-22.2	-25.4	40.5	41	27.5	12	0.5	-13	-28.5	36.71	46.18	12.12	12.24	9.47	-24.59	-24.47	31	41	14	10	10	-17	-21	208.88	240.56	31.68	5.34	8.232	2.89
1/016	0	0	62	2	2	49.58	40.08	44.88	37.92	-9.5	-4.71	-11.67	35.6	33.8	40	35	-1.8	4.4	-0.6	71	65.5	62.5	50.5	-5.5	-8.5	-20.5	51.18	38.94	44.24	37.29	-12.24	-6.94	-13.88	19	24	35	31	5	16	12	329.8	402.95	73.14	11.498	12.317	0.82
1/017	0	0	70	2	3	24.25	29.33	36.88	39.83	5.08	12.63	15.58	13.8	33.6	23	33	19.8	9.2	19.2	36.5	31.5	69	69	-5	32.5	32.5	25.88	27.82	37.18	38.41	1.94	11.29	12.53	17	17	18	44	0	1	27	615.92			10.473	6.019	-4.45
1/019	1	0	73	2	3	20.88	25.17	20.92	9.96	4.29	0.04	-10.92	17.2	26.8	15.6	9	9.6	-1.6	-8.2	11	26	23.5	12	15	12.5	1	23.12	24.59	22.18	10	1.47	-0.94	-13.12	49	44	44	7	-5	-5	-42	977.09	1058.86	81.78	7.166	7.009	-0.16
1/020	0	0	57	2	3	18	20.04	4.5	7.21	2.04	-13.5	-10.79	24	24.6	4.6	9.6	0.6	-19.4	-14.4	9.5	20.5	4	8.5	11	-5.5	-1	17.24	18.65	4.53	6.35	1.41	-12.71	-10.88	35	27	15	13	-8	-20	-22	624.73	566.52	-58.22	18.51	11.237	-7.27
1/021	1	0	59	2	3	23.38	3.63	3.46	20.13	-19.75	-19.92	-3.25	10	3.4	3.8	14.4	-6.6	-6.2	4.4	12	3	2.5	25.5	-9	-9.5	13.5	28.65	3.76	3.47	21.18	-24.88	-25.18	-7.47	24	5	5	40	-19	-19	16	529.06	662.4	133.34	6.027	9.737	3.71
1/022	1	0	71	2	3	51.58	28.67	13.29	38.08	-22.92	-38.29	-13.5	35.8	14.6	8	25.4	-21.2	-27.8	-10.4	49.5	33.5	15.5	26	-16	-34	-23.5	56.47	32.24	14.59	43.24	-24.24	-41.88	-13.24	51	44	12	19	-7	-39	-32	478.23	528.76	50.52	6.47	10.363	3.89
1/023	0	0	56	2	2	47.33	27.63	8.54	3.5	-19.71	-38.79	-43.83	51.6	31.4	8.2	3.6	-20.2	-43.4	-48	64	31.5	11	3	-32.5	-53	-61	44.12	26.06	8.35	3.53	-18.06	-35.76	-40.59	37	16	11	6	-21	-26	-31	755.12	1674.83	919.71	13.262	15.228	1.97
1/024	0	0	58	2	2	13.08	48.13	51.96	53.5	35.04	38.88	40.42	13	31.4	60.2	55.8	18.4	47.2	42.8	44.5	55.5	60	52.5	11	15.5	8	9.41	52.18	48.59	52.94	42.76	39.18	43.53	13	12	51	51	-1	38	38	275.15	501.46	226.31	7.68	6.875	-0.81
1/026	1	1	58	3	3	58.38	58.92	55.04	38.54	0.54	-3.33	-19.83	59.2	58.4	56.2	40.8	-0.8	-3	-18.4	63	64	56.5	44.5	1	-6.5	-18.5	57.59	58.47	54.53	37.18	0.88	-3.06	-20.41	80	61	68	38	-19	-12	-42	606.06	841.8	235.74	7.918	6.267	-1.65
1/027	1	0	58	2	3	34.88	13.21	14.13	8.29	-21.67	-20.75	-26.58	44.2	9.2	12.4	9.2	-35	-31.8	-35	23.5	18	18.5	11.5	-5.5	-5	-12	33.47	13.82	14.12	7.65	-19.65	-19.35	-25.82	28	16	16	12	-12	-12	-16		708.47		10.11	11.128	1.02
1/028	0	1	63	2	3	30	16.79	23	22.58	-13.21	-7	-7.42	47.2	16.6	18.4	20	-30.6	-28.8	-27.2	33	11	17.5	19	-22	-15.5	-14	24.59	17.53	25	23.76	-7.06	0.41	-0.82	20	16	26	20	-4	6	0		335.86			10.741
1/029	0	0	56	3	2	66.04	61.38	56.79	38.71	-4.67	-9.25	-27.33	52	46.8	48.4	31.8	-5.2	-3.6	-20.2	66.5	62.5	66	34.5	-4	-0.5	-32	70.12	65.53	58.18	41.24	-4.59	-11.94	-28.88	66	52	48	32	-14	-18	-34	1445.06			10.531	13.801	3.27
1/032	1	0	56	3	3	63.17	67.63	70.79	66.42	4.46	7.63	3.25	65	75.6	71.2	62.2	10.6	6.2	-2.8	67.5	81.5	69	67	14	1.5	-0.5	62.12	63.65	70.88	67.59	1.53	8.76	5.47	63	85	70	37	22	7	-26				9.193	10.874	1.68
1/033	1	1	57	3	3	40.92	41.29	11.25	6.42	0.38	-29.67	-34.5	25.4	43.8	9.8	7.8	18.4	-15.6	-17.6	36	57.5	13.5	9	21.5	-22.5	-27	46.06	38.65	11.41	5.71	-7.41	-34.65	-40.35	32	36	15	3	4	-17	-29	364.04	416.84	52.8	14.094	13.351	-0.74
1/034	0	0	73	3	2	27.75	15.13	9.83	0.21	-12.63	-17.92	-27.54	39.4	7.8	0	0	-31.6	-39.4	-39.4	26	17.5	18.5	1	-8.5	-7.5	-25	24.53	17	11.71	0.18	-7.53	-12.82	-24.35	71	36	27	1	-35	-44	-70	410.31	343.46	-66.85	12.718	14.497	1.78
1/036	1	1	57	2	2	42.79	22.71	4.92	1.08	-20.08	-37.88	-41.71	50.4	22.4	4.6	1	-28	-45.8	-49.4	39.5	23.5	5	2	-16	-34.5	-37.5	40.94	22.71	5	1	-18.24	-35.94	-39.94	53	28	3	3	-25	-50	-50	269.96	309.81	39.84	8.647	10.339	1.69
1/037	0	0	53	2	2	59.88	36.33	9.54	5.46	-23.54	-50.33	-54.42	48.6	34.8	9.2	3.4	-13.8	-39.4	-45.2	62.5	18.5	7.5	10	-44	-55	-52.5	62.88	38.88	9.88	5.53	-24	-53	-57.35	67	40	3	7	-27	-64	-60	240.71			8.982	10.106	1.12
1/038	1	0	58	3	2	55.04	52.46	43.67	49.58	-2.58	-11.38	-5.46	52	57.8	45.2	49	5.8	-6.8	-3	68.5	52	35	37.5	-16.5	-33.5	-31	54.35	50.94	44.24	51.18	-3.41	-10.12	-3.18	60	44	48	71	-16	-12	11	299.74	368.03	68.29	7.807	8.74	0.93
1/039	0	0	72	2	3	46.5	50.67	21.25	36.25	4.17	-25.25	-10.25	30.8	55.2	20.2	17.2	24.4	-10.6	-13.6	53.5	39.5	19.5	42.5	-14	-34	-11	50.29	50.65	21.76	41.12	0.35	-28.53	-9.18	48	62	17	31	14	-31	-17	759.21	1229.83	470.62	11.792	11.116	-0.68
1/040	1	0	75	2	2	41.08	46.38	37.21	52.83	5.29	-3.88	11.75	26	34.6	33.2	61	8.6	7.2	35	55	30	33.5	8.5	-25	-21.5	-46.5	43.88	51.76	38.82	55.65	7.88	-5.06	11.76	49	34	46	63	-15	-3	14	1384.12	1731.78	347.67	13.921	14.037	0.12
1/041	1	0	51	3	3	51.13	45.79	46.42	46.58	-5.33	-4.71	-4.54	63	48.6	50.2	50.8	-14.4	-12.8	-12.2	51	39.5	45.5	48	-11.5	-5.5	-3	47.65	45.71	45.41	45.18	-1.94	-2.24	-2.47	66	68	44	17	2	-22	-49		486.38			6.728
1/042	0	0	58	2	3	56.21	17.67	28.08	24.54	-38.54	-28.13	-31.67	60.2	23.2	16.2	19.6	-37	-44	-40.6	67	13	25.5	21	-54	-41.5	-46	53.76	16.59	31.88	26.41	-37.18	-21.88	-27.35	34	17	21	9	-17	-13	-25	1529.3	1373.74	-155.57	7.035	9.091	2.06
1/043	1	1	74	2	2	65.92	60.5	14.38	9.25	-5.42	-51.54	-56.67	63.4	62.4	17.4	12.6	-1	-46	-50.8	62	49.5	20	4.5	-12.5	-42	-57.5	67.12	61.24	12.82	8.82	-5.88	-54.29	-58.29	50	80	18	13	30	-32	-37	190.94	209.27	18.33	9.861	13.019	3.16
1/044	0	1	68	3	2	79.29	80.38	72.83	80.38	1.08	-6.46	1.08	80.6	77.4	73.4	80.6	-3.2	-7.2	0	72	74.5	11.5	81	2.5	-60.5	9	79.76	81.94	79.88	80.24	2.18	0.12	0.47	84	39	38	51	-45	-46	-33	735.99	833.18	97.19	9.163	9.971	0.81
1/047	0	1	73	3	3	78.42	70.42	65.96	82.5	-8	-12.46	4.08	67.4	56.6	55.2	80	-10.8	-12.2	12.6	82.5	85.5	86	83.5	3	3.5	1	81.18	72.71	66.76	83.12	-8.47	-14.41	1.94	32	47	35	32	15	3	0	384.57	466.26	81.69	7.664	6.335	-1.33
1/048	0	1	73	3	3	72.54	62.88	38.5	22.04	-9.67	-34.04	-50.5	67.6	56.2	37.6	8.8	-11.4	-30	-58.8	85	84.5	45	55	-0.5	-40	-30	72.53	62.29	38	22.06	-10.24	-34.53	-50.47	46	55	16	11	9	-30	-35	524.64	832.14	307.5	12.443	12.042	-0.4
1/049	1	0	60	3	2	78.21	74.92	60.42	53.38	-3.29	-17.79	-24.83	65.6	79.6	62.2	42.8	14	-3.4	-22.8	86.5	50.5	35.5	43.5	-36	-51	-43	80.94	76.41	62.82	57.65	-4.53	-18.12	-23.29	51	69	25	13	18	-26	-38	155.03	164.99	9.95	3.975	5.57	1.59
1/050	1	0	72	3	3	58.42	35.04	55.54	24.96	-23.38	-2.88	-33.46	50	29.2	63	13	-20.8	13	-37	56	27.5	55	37	-28.5	-1	-19	61.18	37.65	53.41	27.06	-23.53	-7.76	-34.12	45	29	10	6	-16	-35	-39	701.56	584.92	-116.64	9.178	9.054	-0.12
1/052	0	1	57	2	3	58.63	40.54	53.58	17.25	-18.08	-5.04	-41.38	62.2	39.8	55.8	14.8	-22.4	-6.4	-47.4	67	40	64.5	25	-27	-2.5	-42	56.59	40.82	51.65	17.06	-15.76	-4.94	-39.53	69	42	72	19	-27	3	-50	315.48	698.82	383.34	7.823	7.128	-0.7
1/053	0	1	57	2	2	42.92	34.25	23.83	10.71	-8.67	-19.08	-32.21	45.6	32.8	21	9.4	-12.8	-24.6	-36.2	46	35.5	24	10	-10.5	-22	-36	41.76	34.53	24.65	11.18	-7.24	-17.12	-30.59	16	29	24	16	13	8	0	179.96	153.1	-26.86	8.075	9.564	1.49
1/056	1	0	69	2	2	33.79	28.42	29.79	33.38	-5.38	-4	-0.42	30.6	23.6	23.6	25.4	-7	-7	-5.2	34.5	21	41.5	43	-13.5	7	8.5	34.65	30.71	30.24	34.59	-3.94	-4.41	-0.06	35	42	48	38	7	13	3	409.74	484.51	74.77	4.826	6.607	1.78
1/057	1	0	63	3	2	48.54	44.58	34.88	63.29	-3.96	-13.67	14.75	38.8	42.2	44.8	60.6	3.4	6	21.8	53.5	51.5	30	69.5	-2	-23.5	16	50.82	44.47	32.53	63.35	-6.35	-18.29	12.53	43	30	51	48	-13	8	5	652.83	978.89	326.06	10.27	10.765	0.5
1/058	0	0	72	2	3	66.71	60.17	48.58	68.33	-6.54	-18.13	1.63	62.2	53.6	41.4	76	-8.6	-20.8	13.8	70.5	52.5	55.5	67	-18	-15	-3.5	67.59	63	49.88	66.24	-4.59	-17.71	-1.35	74	71	32	84	-3	-42	10	654.63	895.64	241.01	11.273	5.414	-5.86
1/059	1	1	60	3	3	60	33.08	43.17	17.21	-26.92	-16.83	-42.79	48.6	29	47.2	14.2	-19.6	-1.4	-34.4	66	57.5	59	17	-8.5	-7	-49	62.65	31.41	40.12	18.12	-31.24	-22.53	-44.53	59	34	28	12	-25	-31	-47	425.8	605.65	179.85	15.386	8.878	-6.51
1/061	1	1	51	2	2	60.29	55.04	28.79	58.08	-5.25	-31.5	-2.21	47.2	47.4	18.6	49.2	0.2	-28.6	2	73.5	69	45.5	68.5	-4.5	-28	-5	62.59	55.65	29.82	59.47	-6.94	-32.76	-3.12	27	27	41	79	0	14	52	493.54	516.09	22.56	10.43	10.911	0.48
1/062	0	0	58	3	3	68.96	79.33	63.29	43.83	10.38	-5.67	-25.13	60	80.6	62	41.6	20.6	2	-18.4	84	82.5	75	42	-1.5	-9	-42	69.82	78.59	62.29	44.71	8.76	-7.53	-25.12	81	84	65	29	3	-16	-52	408.9	192.4	-216.5	10.544	8.091	-2.45
1/063	1	0	67	2	2	31.13	32.42	15.42	20.25	1.29	-15.71	-10.88	23.6	38.6	19.2	23.4	15	-4.4	-0.2	1.5	35	27	19	33.5	25.5	17.5	36.82	30.29	12.94	19.47	-6.53	-23.88	-17.35	9	34	29	25	25	20	16	458.53	1005.85	547.33	12.14	10.396	-1.74
1/064	0	0	54	3	2	46.83	31.67	40.13	36	-15.17	-6.71	-10.83	50.8	34	59.6	42.4	-16.8	8.8	-8.4	11.5	6.5	50.5	20	-5	39	8.5	49.82	33.94	33.18	36	-15.88	-16.65	-13.82	65	16	77	55	-49	12	-10	650.32	540.29	-110.03	11.976	10.607	-1.37
1/065	0	0	51	3	3	76.58	68.54	61.92	60.25	-8.04	-14.67	-16.33	69.8	70.6	53.4	53.4	0.8	-16.4	-16.4	74	72	50.5	58	-2	-23.5	-16	78.88	67.53	65.76	62.53	-11.35	-13.12	-16.35	66	36	30	79	-30	-36	13	171.02	163.49	-7.53	9.085	9.161	0.08
1/066	1	0	60	3	3	37.33	43.21	16.17	10.54	5.88	-21.17	-26.79	31.4	41.4	12.6	8.8	10	-18.8	-22.6	39	41.5	19	16	2.5	-20	-23	38.88	43.94	16.88	10.41	5.06	-22	-28.47	47	53	20	19	6	-27	-28	106.7	216.18	109.48	11.73	10.881	-0.85
1/067	1	0	66	3	3	57.5	62.25	70.75	58.71	4.75	13.25	1.21	62.4	63	71.4	61	0.6	9	-1.4	57	58	77	57.5	1	20	0.5	56.12	62.53	69.82	58.18	6.41	13.71	2.06	44	60	58	52	16	14	8	845.13	815.05	-30.07	11.14	11.491	0.35
1/068	0	0	74	3	3	58.13	66.21	66.13	79.25	8.08	8	21.13	56	64.2	63.8	73	8.2	7.8	17	53.5	61	61.5	74.5	7.5	8	21	59.29	67.41	67.35	81.65	8.12	8.06	22.35	72	84	86	87	12	14	15	505.11	780.77	275.66	12	7.163	-4.84
1/069	0	0	70	2	2	34	28.17	33.58	54.21	-5.83	-0.42	20.21	24.4	16.8	22.2	36.8	-7.6	-2.2	12.4	34.5	30	18.5	56	-4.5	-16	21.5	36.76	31.29	38.71	59.12	-5.47	1.94	22.35	17	27	33	46	10	16	29	232.1	574.12	342.02	10.508	9.664	-0.84
1/070	1	0	59	3	2	47.79	52.29	32.33	38.21	4.5	-15.46	-9.58	41.6	48.6	43	36.2	7	1.4	-5.4	59	41.5	17	54	-17.5	-42	-5	48.29	54.65	31	36.94	6.35	-17.29	-11.35	39	50	20	10	11	-19	-29	170.3	220.01	49.72	11.565	10.216	-1.35
1/071	0	0	65	2	2	42.83	54.67	51.38	51.33	11.83	8.54	8.5	31	52.8	46.4	45.2	21.8	15.4	14.2	48.5	41	49	55	-7.5	0.5	6.5	45.65	56.82	53.12	52.71	11.18	7.47	7.06	60	51	49	49	-9	-11	-11	183.49	550.98	367.5	10.472	9.738	-0.73
1/074	1	1	56	3	2	27.83	3.26	4.07	5.5	-24.57	-23.76	-22.33	35.6	4	6.4	4.6	-31.6	-29.2	-31	42	2	2	6.5	-40	-40	-35.5	23.88	3.19	3.63	5.65	-20.69	-20.25	-18.23	54	22	17	20	-32	-37	-34	321.49			11.223	7.922	-3.3
1/075	0	0	69	2	2	41.5	38.13	38.38	42.01	-3.37	-3.11	0.51	34.6	35.8	35.8	35.4	1.2	1.2	0.8	47.5	34.5	38.5	48.5	-13	-9	1	42.82	39.24	39.13	43.19	-3.58	-3.69	0.37	41	37	19	27	-4	-22	-14	443.32	487.57	44.24	12.326	12.646	0.32
1/076	1	0	58	3	3	41.12	47.27	52.42	51.65	6.14	11.29	10.53	53.6	57	59.4	55.6	3.4	5.8	2	34	47.5	59	59.5	13.5	25	25.5	38.29	44.38	49.59	49.56	6.08	11.3	11.27	72	44	72	17	-28	0	-55	303.69	399.83	96.13	15.109	9.993	-5.12
1/078	0	1	53	3	3	73	68.72	68.5	72.63	-4.28	-4.5	-0.38	69.8	57.2	56.6	63.6	-12.6	-13.2	-6.2	73.5	67	72.5	71	-6.5	-1	-2.5	73.88	72.31	71.53	75.47	-1.57	-2.35	1.59	76	19	14	49	-57	-62	-27	291.17	412.34	121.17	8.336	15.525	7.19
1/079	0	0	52	2	2	38.5	42.58	33.42	49.29	4.08	-5.08	10.79	39.4	49	38.2	51.4	9.6	-1.2	12	70.5	56.5	63.5	62	-14	-7	-8.5	34.47	39.06	28.47	47.18	4.59	-6	12.71	40	24	22	31	-16	-18	-9	280.29	260.29	-20	8.787	8.207	-0.58
1/080	1	1	54	2	2	17.29	7.42	3.67	0.83	-9.88	-13.63	-16.46	21.8	7.4	2.2	1.2	-14.4	-19.6	-20.6	20	11.5	4	0	-8.5	-16	-20	15.65	6.94	4.06	0.82	-8.71	-11.59	-14.82	40	19	0	17	-21	-40	-23	321.89	346.94	25.05	14.384	12.709	-1.68
1/081	1	0	73	3	2	54.58	54.88	54.72	59.63	0.29	0.14	5.05	52.8	55	50.4	46.2	2.2	-2.4	-6.6	47	61.5	43.5	63.5	14.5	-3.5	16.5	56	54.06	57.32	63.13	-1.94	1.32	7.13	33	12	30	5	-21	-3	-28	754.18	944.08	189.9	7.144	7.287	0.14
1/083	1	0	68	3	2	21.88	12.92	14.29	4.5	-8.96	-7.58	-17.38	3.6	5.4	7	3.2	1.8	3.4	-0.4	43	40	17	4.5	-3	-26	-38.5	24.76	11.94	16.12	4.88	-12.82	-8.65	-19.88	34	19	15	14	-15	-19	-20	216.72	219.1	2.39	10.688	8.01	-2.68
1/084	0	0	52	3	2	86.08	87.67	86.33	82.96	1.58	0.25	-3.13	83.8	82.4	81	79.8	-1.4	-2.8	-4	95	90.5	82	72	-4.5	-13	-23	85.71	88.88	88.41	85.18	3.18	2.71	-0.53	42	33	28	22	-9	-14	-20	784.02	1595.31	811.29	10.196	13.603	3.41
1/085	0	1	60	2	3	15.88	13.08	12.13	10.38	-2.79	-3.75	-5.5	19.2	8	8.8	7.4	-11.2	-10.4	-11.8	35	25.5	15	22.5	-9.5	-20	-12.5	12.65	13.12	12.76	9.82	0.47	0.12	-2.82	27	21	14	13	-6	-13	-14	288.92	355.43	66.5	12.151	8.967	-3.18
1/086	0	0	65	2	2	20.97	4.11	18.79	41.35	-16.86	-2.17	20.38	24.6	3.4	16	42.8	-21.2	-8.6	18.2	27	10	19	37.5	-17	-8	10.5	19.19	3.63	19.59	41.38	-15.56	0.4	22.19	12	21	26	7	9	14	-5	395.02	566.26	171.24	11.565	10.364	-1.2
1/088	1	0	59	2	2	41.58	38.79	19.08	10.67	-2.79	-22.5	-30.92	46.8	37.6	17.2	4.8	-9.2	-29.6	-42	59	73	24.5	25	14	-34.5	-34	38	35.12	19	10.71	-2.88	-19	-27.29	30	25	12	13	-5	-18	-17	413.44	800.34	386.91	13.31	11.176	-2.13
1/089	1	0	54	2	2	22.43	30.52	10.16	3.83	8.09	-12.27	-18.6	17	28.2	10.6	3.4	11.2	-6.4	-13.6	28	27.5	11.5	8	-0.5	-16.5	-20	23.38	31.56	9.88	3.47	8.19	-13.5	-19.9	27	36	22	15	9	-5	-12	318.44	643.24	324.81	11.894	11.113	-0.78
1/090	0	1	67	2	3	21.16	3.69	3.75	5.04	-17.47	-17.41	-16.11	23.6	4	2.8	3.4	-19.6	-20.8	-20.2	35.5	13	9	12.5	-22.5	-26.5	-23	18.75	2.5	3.41	4.65	-16.25	-15.34	-14.1	27	5	21	6	-22	-6	-21	589.22	849.4	260.18	9.122
1/091	1	1	56	2	2	27.58	23.92	18.13	21.33	-3.67	-9.46	-6.25	39.8	24.2	19.2	32.8	-15.6	-20.6	-7	21.5	19.5	20.5	5	-2	-1	-16.5	24.71	24.35	17.53	19.88	-0.35	-7.18	-4.82	53	26	11	21	-27	-42	-32	302.56	339.92	37.35	11.176	9.118	-2.06
1/094	0	1	50	2	3	64.02	68.51	55.75	79.6	4.49	-8.27	15.58	59.6	58.4	51.8	77.2	-1.2	-7.8	17.6	63	70.5	55.5	79	7.5	-7.5	16	65.44	71.25	56.94	80.38	5.81	-8.5	14.94	68	26	20	44	-42	-48	-24	204.68	381.57	176.89	10.676	11.47	0.79
1/095	1	0	52	2	2	17.58	14.92	8.38	10.21	-2.67	-9.21	-7.38	20.4	15	7.4	9.2	-5.4	-13	-11.2	23.5	17	8	10.5	-6.5	-15.5	-13	16.06	14.65	8.71	10.47	-1.41	-7.35	-5.59	30	23	7	32	-7	-23	2	361.76	521.51	159.76	10.736	11.46	0.72
1/096	0	0	70	2	2	50.79	54.92	39.92	44.13	4.13	-10.88	-6.67	38	56	56.4	57	18	18.4	19	91	92	3.5	47.5	1	-87.5	-43.5	49.82	50.24	39.35	39.94	0.41	-10.47	-9.88	77	24	17	58	-53	-60	-19	1162.45	1866.43	703.98	16.736	19.444	2.71
1/098	1	0	51	3	2	38.83	45.79	21.17	37.25	6.96	-17.67	-1.58	41.4	34.2	11.4	23.2	-7.2	-30	-18.2	28	74	28	73	46	0	45	39.35	45.88	23.24	37.18	6.53	-16.12	-2.18	47	29	22	40	-18	-25	-7	289.02	312.03	23.01	10.712	9.951	-0.76
1/100	0	1	74	3	2	44.58	28.5	36.33	47.13	-16.08	-8.25	2.54	56.2	30.6	33.2	43	-25.6	-23	-13.2	19.5	28	45	59.5	8.5	25.5	40	44.12	27.94	36.24	46.88	-16.18	-7.88	2.76	28	26	29	23	-2	1	-5	342.32	860.79	518.48	16.513	19.764	3.25
1/101	0	1	71	2	3	21.5	4	4.58	3.13	-17.5	-16.92	-18.38	18.4	4.2	2.6	1.6	-14.2	-15.8	-16.8	32	4.5	6.5	4.5	-27.5	-25.5	-27.5	21.18	3.88	4.94	3.41	-17.29	-16.24	-17.76	14	26	9	6	12	-5	-8	638.63	683.43	44.8	7.222	10.67	3.45
1/103	0	0	51	3	2	58.5	52.08	9.63	2.42	-6.42	-48.88	-56.08	61	48	13.2	2.2	-13	-47.8	-58.8	40.5	47.5	6	2	7	-34.5	-38.5	59.88	53.82	9	2.53	-6.06	-50.88	-57.35	52	18	3	16	-34	-49	-36	209.26	344.55	135.29	5.201	6.546	1.34
1/104	0	0	60	3	2	17.83	14.04	7.33	5.42	-3.79	-10.5	-12.42	25.8	13.2	11.2	7	-12.6	-14.6	-18.8	2	8	14.5	9	6	12.5	7	17.35	15	5.35	4.53	-2.35	-12	-12.82	7	10	4	11	3	-3	4	587.64	817.48	229.84	11.906	13.182	1.28
1/105	1	0	61	2	2	5.15	3.19	2.03	2.74	-1.96	-3.12	-2.41	8	2.8	2.6	2.6	-5.2	-5.4	-5.4	11	9	3.5	11.5	-2	-7.5	0.5	3.63	2.63	1.69	1.75	-1	-1.94	-1.88	49	8	2	1	-41	-47	-48	37.84	183.92	146.08	7.443	7.321	-0.12
1/106	1	1	71	2	2	30.56	23.35	10.93	11.94	-7.21	-19.63	-18.62	28.2	18.4	9.2	10.4	-9.8	-19	-17.8	45.5	34.5	19.5	19	-11	-26	-26.5	29.5	23.5	10.44	11.56	-6	-19.06	-17.94	37	20	16	10	-17	-21	-27	621.97	497.08	-124.89	13.183	16.918	3.74
1/107	0	0	53	3	2	66.46	63.25	43.5	25.42	-3.21	-22.96	-41.04	66.6	62.4	46.4	23	-4.2	-20.2	-43.6	80	67	44.5	38.5	-13	-35.5	-41.5	64.82	63.06	42.53	24.59	-1.76	-22.29	-40.24	70	27	17	13	-43	-53	-57	559.26	936.58	377.32	6.735	7.354	0.62
1/108	1	0	60	3	3	50.83	20.51	27.58	34.58	-30.32	-23.26	-16.26	41.2	19.2	14.2	20.2	-22	-27	-21	64.5	34	16	34	-30.5	-48.5	-30.5	52.06	19.32	32.88	38.88	-32.74	-19.18	-13.18	31	14	31	39	-17	0	8	433.54	880.67	447.13	10.724	11.712	0.99
1/109	0	0	51	2	2	18.04	32.95	25.73	29.49	14.91	7.69	11.45	2.6	9.8	12.5	28.8	7.2	9.9	26.2	27.5	40.5	39.5	29	13	12	1.5	21.47	38.88	28	29.75	17.4	6.53	8.28	40	33	37	32	-7	-3	-8	279.85	171.88	-107.96	8.837	8.426	-0.41
1/112	0	0	53	3	2	45.58	39.58	17.38	18.08	-6	-28.21	-27.5	57	30	17.4	10.8	-27	-39.6	-46.2	54	50.5	13.5	35.5	-3.5	-40.5	-18.5	41.24	41.12	17.82	18.18	-0.12	-23.41	-23.06	49	18	11	11	-31	-38	-38	448.07	813.08	365.01	7.365	7.455	0.09
1/113	1	0	53	3	2	79.71	84.33	61.04	78.83	4.63	-18.67	-0.88	79.8	84.2	63.2	82	4.4	-16.6	2.2	82	84.5	67.5	80.5	2.5	-14.5	-1.5	79.41	84.35	59.65	77.71	4.94	-19.76	-1.71	54	72	59	83	18	5	29	622.28	828.29	206.01	9.893	8.382	-1.51
1/115	0	0	52	2	3	51.67	40.54	49.5	36.46	-11.13	-2.17	-15.21	43.8	27.8	41.4	24	-16	-2.4	-19.8	49	30.5	60	54	-18.5	11	5	54.29	45.47	50.65	38.06	-8.82	-3.65	-16.24	59	40	61	24	-19	2	-35	1307.43			7.489	6.137	-1.35
1/117	1	0	55	3	2	82.96	92.67	80.33	91.75	9.71	-2.63	8.79	73.4	89.8	74.2	90.2	16.4	0.8	16.8	94	94	85	94	0	-9	0	84.47	93.35	81.59	91.94	8.88	-2.88	7.47	93	93	98	97	0	5	4	491.05	1051.66	560.61	11.578	10.036	-1.54
1/119	1	0	51	3	2	47.04	57.08	58.75	45.54	10.04	11.71	-1.5	51.6	47.4	52.2	31.8	-4.2	0.6	-19.8	54.5	57	57	57.5	2.5	2.5	3	44.82	59.94	60.88	48.18	15.12	16.06	3.35	56	35	41	50	-21	-15	-6	328.28	377.13	48.84	10.258	10.032	-0.23
1/121	0	0	51	2	2	55.5	57.54	45.79	45.54	2.04	-9.71	-9.96	46	56.4	39.2	37	10.4	-6.8	-9	70	70	51.5	47.5	0	-18.5	-22.5	56.59	56.41	47.06	47.82	-0.18	-9.53	-8.76	48	66	48	45	18	0	-3	182.93	255.83	72.9	7.045	6.955	-0.09
1/122	1	0	61	3	2	33.08	45.08	19.46	28.38	12	-13.63	-4.71	34.4	25.8	18.6	25.6	-8.6	-15.8	-8.8	36	40	21	21	4	-15	-15	32.35	51.35	19.53	30.06	19	-12.82	-2.29	62	52	21	29	-10	-41	-33	348.01	434.34	86.33	10.862	10.53	-0.33
1/123	0	0	58	2	2	43.46	42.58	42.46	47.04	-0.88	-1	3.58	33.2	29.2	32.8	40.4	-4	-0.4	7.2	36	40.5	37	41	4.5	1	5	47.35	46.76	45.94	49.71	-0.59	-1.41	2.35	25	65	64	63	40	39	38	460.26	434.17	-26.08	8.425	8.425	0
1/124	1	0	60	3	2	78.25	78.83	87.38	90.38	0.58	9.13	12.13	67	77.8	85.8	89.8	10.8	18.8	22.8	94.5	74.5	93	95.5	-20	-1.5	1	79.65	79.65	87.18	89.94	0	7.53	10.29	83	93	95	96	10	12	13		1616.29		11.079	12.694	1.62
2/001	1	0	70	2	2	28.79	21.96	34.63	26.29	-6.83	5.83	-2.5	28.6	22.4	33.2	24.8	-6.2	4.6	-3.8	21	15	34.5	22.5	-6	13.5	1.5	29.76	22.65	35.06	27.18	-7.12	5.29	-2.59	35	56	28	30	21	-7	-5	659.07	1160.64	501.57	17.252	15.717	-1.54
2/002	0	0	63	2	2	29.92	35.71	34.92	32.79	5.79	5	2.88	37.4	39.8	37.4	36.8	2.4	0	-0.6	23.5	36	38	31	12.5	14.5	7.5	28.47	34.47	33.82	31.82	6	5.35	3.35	14	44	43	29	30	29	15	249.77	448.31	198.54	13.199	13.025	-0.17
2/005	1	0	67	3	3	46.96	60.17	75.04	21.63	13.21	28.08	-25.33	50.2	60	72.8	22.2	9.8	22.6	-28	54	27.5	88.5	7	-26.5	34.5	-47	45.18	64.06	74.12	23.18	18.88	28.94	-22	72	43	88	43	-29	16	-29				6.231	11.258	5.03
2/006	1	0	66	3	2	37.88	39.38	43	41.67	1.5	5.13	3.79	37.8	31.8	27	19.6	-6	-10.8	-18.2	17.5	46.5	33	24	29	15.5	6.5	40.29	40.76	48.88	50.24	0.47	8.59	9.94	79	57	68	54	-22	-11	-25	479.44	536.76	57.33	11.253	11.432	0.18
2/007	0	1	64	2	2	15.46	18.29	13.25	6.17	2.83	-2.21	-9.29	16.6	23.8	13.4	3.6	7.2	-3.2	-13	17.5	17.5	26	11.5	0	8.5	-6	14.88	16.76	11.71	6.29	1.88	-3.18	-8.59	51	52	18	26	1	-33	-25	446.97	513.99	67.02	10.456	17.086	6.63
2/009	0	1	73	3	3	65.92	80.13	84.46	84.29	14.21	18.54	18.38	70.8	88.2	84	85.4	17.4	13.2	14.6	68.5	65.5	84.5	77.5	-3	16	9	64.18	79.47	84.59	84.76	15.29	20.41	20.59	92	92	94	55	0	2	-37	447.03	941.59	494.55	15.187	14.023	-1.16
2/010	1	1	55	2	3	18.63	20.5	41.63	26.13	1.88	23	7.5	21.4	22.4	45.2	25.6	1	23.8	4.2	23.5	26	28	21	2.5	4.5	-2.5	17.24	19.29	42.18	26.88	2.06	24.94	9.65	26	25	29	35	-1	3	9	370.31			9.301	7.55	-1.75
2/011	0	0	67	3	2	19.96	22.33	13.5	14.38	2.38	-6.46	-5.58	16.4	23.2	8.6	12.8	6.8	-7.8	-3.6	20	12.5	13.5	14.5	-7.5	-6.5	-5.5	21	23.24	14.94	14.82	2.24	-6.06	-6.18	32	38	36	33	6	4	1	524.03	710.98	186.95	9.938	9.19	-0.75
2/012	1	0	70	3	2	23	12.63	13.5	19.42	-10.38	-9.5	-3.58	28.8	12.2	14.6	15.8	-16.6	-14.2	-13	49	11.5	5.5	22	-37.5	-43.5	-27	18.24	12.88	14.12	20.18	-5.35	-4.12	1.94	36	38	16	28	2	-20	-8	369.1	312.56	-56.54	9.188	19.323	10.13
2/013	1	1	65	3	2	68.17	72.54	77.21	77.58	4.38	9.04	9.42	63	59.2	74.8	77	-3.8	11.8	14	69.5	79.5	71.5	69	10	2	-0.5	69.53	75.65	78.59	78.76	6.12	9.06	9.24	93	70	68	86	-23	-25	-7	313.86	438.39	124.53	13.87	12.473	-1.4
2/014	0	0	62	3	2	32.08	38.25	32.96	18.33	6.17	0.88	-13.75	53	41.8	33.6	22.4	-11.2	-19.4	-30.6	2.5	8	18	0.5	5.5	15.5	-2	29.41	40.76	34.53	19.24	11.35	5.12	-10.18	48	29	34	30	-19	-14	-18	239.7	271.96	32.26	8.769	11.258	2.49
2/016	1	0	59	3	3	45.92	50.33	27	2.67	4.42	-18.92	-43.25	48.8	52.8	19.4	2.8	4	-29.4	-46	46	50.5	24.5	0	4.5	-21.5	-46	45.06	49.59	29.53	2.94	4.53	-15.53	-42.12	46	48	49	42	2	3	-4	1165.28	972.94	-192.34	10.423	12.231	1.81
2/017	0	0	53	3	2	45.96	40.96	17	11.13	-5	-28.96	-34.83	44.6	42.2	14.2	13.8	-2.4	-30.4	-30.8	49.5	31.5	18.5	10.5	-18	-31	-39	45.94	41.71	17.65	10.41	-4.24	-28.29	-35.53	53	29	20	7	-24	-33	-46	368.14	621.69	253.55	12.472	16.036	3.56
2/020	1	0	71	3	3	76.08	52.96	36.38	38.08	-23.13	-39.71	-38	77.2	52	28.6	30	-25.2	-48.6	-47.2	81	50	34	35.5	-31	-47	-45.5	75.18	53.59	38.94	40.76	-21.59	-36.24	-34.41	92	28	44	66	-64	-48	-26	815.25	583.31	-231.94	17.444	17.147	-0.3
2/021	1	0	60	3	2	7.21	9.71	7.5	25.63	2.5	0.29	18.42	5.8	9.2	10.8	19.8	3.4	5	14	1	5	2	26.5	4	1	25.5	8.35	10.41	7.18	27.24	2.06	-1.18	18.88	37	7	30	26	-30	-7	-11		570.5		6.269	9.137	2.87
2/022	0	1	60	3	2	50.58	53.33	53.21	86.13	2.75	2.63	35.54	57.2	63.6	63	89.6	6.4	5.8	32.4	4	18	19	76.5	14	15	72.5	54.12	54.47	54.35	86.24	0.35	0.24	32.12	72	97	65	78	25	-7	6	388.37	578.54	190.17	14.677	17.952	3.28
2/023	1	0	63	3	2	47.21	36.25	34.46	27.29	-10.96	-12.75	-19.92	28.6	35.8	32	17	7.2	3.4	-11.6	29.5	50	24.5	14	20.5	-5	-15.5	54.76	34.76	36.35	31.88	-20	-18.41	-22.88	47	43	32	33	-4	-15	-14	559.62	565.91	6.29	10.687	13.604	2.92
2/025	0	0	75	3	3	77.79	64.21	62.63	25.58	-13.58	-15.17	-52.21	65.8	63.2	54.6	21.8	-2.6	-11.2	-44	87.5	59	45	20.5	-28.5	-42.5	-67	80.18	65.12	67.06	27.29	-15.06	-13.12	-52.88	54	48	36	29	-6	-18	-25	293.26	385.15	91.89	5.99	9.423	3.43
2/026	1	0	64	3	3	73.38	67.63	22.5	72.96	-5.75	-50.88	-0.42	75	61.4	25.6	70	-13.6	-49.4	-5	94.5	78	19.5	84	-16.5	-75	-10.5	70.41	68.24	21.94	72.53	-2.18	-48.47	2.12	52	84	29	65	32	-23	13	332.74	707.36	374.62	12.171	15.926	3.76
2/027	0	1	50	3	3	47.54	42.38	36.33	32.46	-5.17	-11.21	-15.08	33.6	42.6	31.6	32	9	-2	-1.6	74.5	52.5	41	32.5	-22	-33.5	-42	48.47	41.12	37.18	32.59	-7.35	-11.29	-15.88	100	60	67	38	-40	-33	-62	233.02	375.99	142.97	9.938	17.7	7.76
2/028	1	1	67	3	2	28.17	22.25	20.33	24.63	-5.92	-7.83	-3.54	37.2	20	19	28.4	-17.2	-18.2	-8.8	22.5	0	12	6	-22.5	-10.5	-16.5	26.18	25.53	21.71	25.71	-0.65	-4.47	-0.47	56	44	21	14	-12	-35	-42	380.88	504.54	123.66	10.84	11.218	0.38
2/029	0	0	68	3	3	63.25	58.5	52.75	56.63	-4.75	-10.5	-6.63	69.4	58.8	52.8	59	-10.6	-16.6	-10.4	41.5	54.5	34	19.5	13	-7.5	-22	64	58.88	54.94	60.29	-5.12	-9.06	-3.71	78	67	75	53	-11	-3	-25	483.12	550.7	67.58	6.936	13.025	6.09
2/030	1	1	66	2	2	10.13	11.75	2.04	3.08	1.63	-8.08	-7.04	7.4	10.8	4.2	4.8	3.4	-3.2	-2.6	13.5	13	2	4	-0.5	-11.5	-9.5	10.53	11.88	1.41	2.47	1.35	-9.12	-8.06	33	14	2	3	-19	-31	-30		656.8		10.829	13.704	2.88
2/031	1	0	55	2	2	54.29	40.54	24.5	9.88	-13.75	-29.79	-44.42	49.2	37.4	23.4	12.2	-11.8	-25.8	-37	32.5	25.5	19	10.5	-7	-13.5	-22	58.35	43.24	25.47	9.12	-15.12	-32.88	-49.24	63	48	30	7	-15	-33	-56	672.45	465.09	-207.36	7.75	14.263	6.51
2/032	0	0	54	3	2	80.96	47.42	33.92	38.79	-33.54	-47.04	-42.17	85.6	64	27.8	30	-21.6	-57.8	-55.6	77.5	48	27	30	-29.5	-50.5	-47.5	80	42.47	36.53	42.41	-37.53	-43.47	-37.59	66	52	45	40	-14	-21	-26	721.09	616.59	-104.5	16.761	18.133	1.37
2/033	0	0	52	3	3	62.67	46.63	59.71	47.88	-16.04	-2.96	-14.79	69.4	49.8	51	38.8	-19.6	-18.4	-30.6	67.5	53.5	51	55	-14	-16.5	-12.5	60.12	44.88	63.29	49.71	-15.24	3.18	-10.41	75	57	44	45	-18	-31	-30	1311.25	1115.57	-195.69	12.75	13.884	1.13
2/036	1	0	65	3	2	19.83	22.58	22.75	12.88	2.75	2.92	-6.96	24.8	28	22.6	18	3.2	-2.2	-6.8	4.5	10	23	8.5	5.5	18.5	4	20.18	22.47	22.76	11.88	2.29	2.59	-8.29	47	44	21	36	-3	-26	-11	571.85	580.32	8.47	11.794	18.792	7
2/037	1	0	64	3	2	11.79	9.08	10.29	10.21	-2.71	-1.5	-1.58	9.4	6	4.4	6.8	-3.4	-5	-2.6	11	9	14.5	8.5	-2	3.5	-2.5	12.59	10	11.53	11.41	-2.59	-1.06	-1.18	28	24	13	7	-4	-15	-21	636.47	706.97	70.5	13.572	9.907	-3.66
2/040	0	0	61	3	3	45.71	52.5	43.29	39.79	6.79	-2.42	-5.92	47.6	59.4	43.4	44	11.8	-4.2	-3.6	41	49.5	33	31.5	8.5	-8	-9.5	45.71	50.82	44.47	39.53	5.12	-1.24	-6.18	56	49	49	40	-7	-7	-16	629.25	780.56	151.31	9.782	11.756	1.97
2/041	1	0	63	3	3	42.75	40.96	11.25	6.58	-1.79	-31.5	-36.17	38.6	42.4	16.2	5.8	3.8	-22.4	-32.8	35.5	39.5	3	8.5	4	-32.5	-27	44.82	40.71	10.76	6.59	-4.12	-34.06	-38.24	53	39	35	32	-14	-18	-21	844.2	1050.77	206.57	12.332	11.564	-0.77
2/044	1	1	58	3	2	61.67	49.29	53.13	52.38	-12.38	-8.54	-9.29	63.6	30	41.6	45.2	-33.6	-22	-18.4	47.5	34	49.5	30	-13.5	2	-17.5	62.76	56.76	56.94	57.12	-6	-5.82	-5.65	67	52	51	39	-15	-16	-28	269.97	285.08	15.1	7.322	9.729	2.41
3/001	0	0	58	2	2	42.21	30.75	5.25	4.83	-11.46	-36.96	-37.38	23.2	24.2	3.8	2.4	1	-19.4	-20.8	21	30	13	7.5	9	-8	-13.5	50.29	32.76	4.76	5.24	-17.53	-45.53	-45.06	37	31	21	4	-6	-16	-33	1514.03	1261.22	-252.81	12.996	12.342	-0.65
3/003	1	0	59	2	2	24.46	14.21	13.08	7.71	-10.25	-11.38	-16.75	16.6	11.4	11	5.2	-5.2	-5.6	-11.4	32	10	10.5	5.5	-22	-21.5	-26.5	25.88	15.53	14	8.71	-10.35	-11.88	-17.18	20	10	15	9	-10	-5	-11	165.95	144.78	-21.18	10.61	10.942	0.33
3/004	1	0	55	3	2	45.33	52.46	51.38	58.13	7.13	6.04	12.79	28.2	38	38	38.6	9.8	9.8	10.4	71.5	71.5	33	53	0	-38.5	-18.5	47.29	54.47	57.47	64.47	7.18	10.18	17.18	71	81	69	85	10	-2	14	782.79	681.26	-101.53	11.967	12.784	0.82
3/005	0	0	74	3	2	62.13	69.08	59.08	39.92	6.96	-3.04	-22.21	49.8	61	46.4	31.2	11.2	-3.4	-18.6	66.5	68.5	62	34.5	2	-4.5	-32	65.24	71.53	62.47	43.12	6.29	-2.76	-22.12	63	50	37	39	-13	-26	-24	837.07	983.38	146.31	13.004	13.225	0.22
3/006	1	1	57	3	2	7	4.42	1.42	1.21	-2.58	-5.58	-5.79	5.4	1.8	0.4	1	-3.6	-5	-4.4	8	3	1	2.5	-5	-7	-5.5	7.35	5.35	1.76	1.12	-2	-5.59	-6.24	35	8	2	2	-27	-33	-33	171.44	242.19	70.75	14.3	11.205	-3.1
3/007	0	1	66	3	3	15.75	9.96	5	2.17	-5.79	-10.75	-13.58	4.6	7	5.4	1.8	2.4	0.8	-2.8	13	3	3	3.5	-10	-10	-9.5	19.35	11.65	5.12	2.12	-7.71	-14.24	-17.24	32	22	17	6	-10	-15	-26	466.12	803.59	337.47	11.948	11.675	-0.27
3/008	1	0	52	3	2	48.04	42.54	37.42	26.63	-5.5	-10.63	-21.42	58	41.4	50.2	16.6	-16.6	-7.8	-41.4	74.5	56	46	52.5	-18.5	-28.5	-22	42	41.29	32.65	26.53	-0.71	-9.35	-15.47	61	72	83	38	11	22	-23	496			11.479	12.043	0.56
3/010	0	0	73	2	2	15.58	4.5	6.54	1.25	-11.08	-9.04	-14.33	20.8	3.8	3.2	1.2	-17	-17.6	-19.6	10.5	3.5	5.5	1	-7	-5	-9.5	14.65	4.82	7.65	1.29	-9.82	-7	-13.35	47	48	59	2	1	12	-45	147.37	174.61	27.24	14.786	13.274	-1.51
3/012	1	0	68	3	2	33.57	18.45	7.03	4.87	-15.12	-26.54	-28.7	11.6	0	0.4	0	-11.6	-11.2	-11.6	28	27.5	26	0	-0.5	-2	-28	40.69	22.81	6.75	6.88	-17.88	-33.94	-33.81	48	49	32	0	1	-16	-48	366.88	391.01	24.13	17.908	17.463	-0.45
3/013	0	0	65	2	3	55.25	46.21	28.75	21.75	-9.04	-26.5	-33.5	47.6	25.8	23.2	16.8	-21.8	-24.4	-30.8	47	37.5	22.5	16.5	-9.5	-24.5	-30.5	58.47	53.24	31.12	23.82	-5.24	-27.35	-34.65	52	47	36	23	-5	-16	-29	248.64	229.21	-19.43	9.333	10.655	1.32
3/015	1	0	58	2	2	17.79	9.79	10.38	5.42	-8	-7.42	-12.38	19.4	4.6	7.6	3.4	-14.8	-11.8	-16	24	10	12	6	-14	-12	-18	16.59	11.29	11	5.94	-5.29	-5.59	-10.65	34	8	5	4	-26	-29	-30	259.72	265.86	6.14	8.005	7.808	-0.2
3/016	0	1	62	3	3	12.04	6.33	9.71	4.54	-5.71	-2.33	-7.5	9.8	9	8.4	4.2	-0.8	-1.4	-5.6	7.5	5	13.5	5	-2.5	6	-2.5	13.24	5.71	9.65	4.59	-7.53	-3.59	-8.65	43	50	27	19	7	-16	-24	190.53	497.52	306.99	11.381	11.978	0.6
3/017	0	0	64	3	2	25.46	27.38	36	48.04	1.92	10.54	22.58	27.2	22.6	31.8	44	-4.6	4.6	16.8	46	48	53.5	60	2	7.5	14	22.53	26.35	35.18	47.82	3.82	12.65	25.29	32	21	45	71	-11	13	39		290.86			9.102
3/018	1	0	68	2	2	13	15.04	12.83	15.63	2.04	-0.17	2.63	16.6	14.8	11.6	15.2	-1.8	-5	-1.4	18.5	16	11.5	16	-2.5	-7	-2.5	11.29	15	13.35	15.71	3.71	2.06	4.41	45	10	5	18	-35	-40	-27		988.96			9.829
3/019	1	0	63	2	2	38.08	63.58	7.88	51.21	25.5	-30.21	13.13	38	67.8	8.4	50	29.8	-29.6	12	41	67	4.5	42.5	26	-36.5	1.5	37.76	61.94	8.12	52.59	24.18	-29.65	14.82	55	66	15	55	11	-40	0		552.3			11.892
3/021	0	0	72	2	3	48.33	36.88	26	28.71	-11.46	-22.33	-19.63	26.6	28.2	22	13.4	1.6	-4.6	-13.2	13	26.5	7.5	20	13.5	-5.5	7	58.88	40.65	29.35	34.24	-18.24	-29.53	-24.65	56	31	34	3	-25	-22	-53	2311.1	1258.4	-1052.7	12.288	13.178	0.89
3/022	1	0	62	3	2	51.25	44.21	38.29	42.63	-7.04	-12.96	-8.63	40.6	40.6	32.6	37	0	-8	-3.6	50	43	42	44.5	-7	-8	-5.5	54.53	45.41	39.53	44.06	-9.12	-15	-10.47	57	21	49	47	-36	-8	-10	951.07	785.3	-165.77	11.351	11.205	-0.15
3/023	0	1	63	3	2	43.75	38.71	33.08	36	-5.04	-10.67	-7.75	40	30.8	22.6	23.6	-9.2	-17.4	-16.4	34	29	10.5	62.5	-5	-23.5	28.5	46	42.18	38.82	36.53	-3.82	-7.18	-9.47	74	61	68	76	-13	-6	2	702.58	1044.39	341.8	15.015	13.845	-1.17
3/024	1	0	57	3	3	53.79	40.21	42.92	36.79	-13.58	-10.88	-17	61.4	46	49.8	33.4	-15.4	-11.6	-28	66	39.5	58	33.5	-26.5	-8	-32.5	50.12	38.59	39.12	38.18	-11.53	-11	-11.94	51	73	76	43	22	25	-8	263.78	704.63	440.85	11.626	11.62	-0.01
3/025	0	1	67	3	3	45.96	31.46	34.63	41.13	-14.5	-11.33	-4.83	28.8	22.6	27.6	35.6	-6.2	-1.2	6.8	63	40.5	38.5	43.5	-22.5	-24.5	-19.5	49	33	36.24	42.47	-16	-12.76	-6.53	39	34	39	62	-5	0	23	538.77	699.59	160.82	17.315	15.515	-1.8
3/026	1	0	64	3	3	58.38	47	38.33	69.63	-11.38	-20.04	11.25	59.4	48.8	33.4	58.2	-10.6	-26	-1.2	68	60.5	57.5	71	-7.5	-10.5	3	56.94	44.88	37.53	72.82	-12.06	-19.41	15.88	67	74	35	79	7	-32	12	446.69	1002.02	555.33	9.03	10.732	1.7
3/027	1	0	67	3	3	45.75	50.38	25.5	17.67	4.63	-20.25	-28.08	43	46.4	25.2	14.2	3.4	-17.8	-28.8	39	43	24	10	4	-15	-29	47.35	52.41	25.76	19.59	5.06	-21.59	-27.76	54	68	47	3	14	-7	-51	185.76	240.6	54.85	10.721	11.479	0.76
3/029	1	0	56	3	3	41.38	39.88	51.29	38.08	-1.5	9.92	-3.29	37.6	37.4	50.2	35.8	-0.2	12.6	-1.8	38.5	38.5	60	44.5	0	21.5	6	42.82	40.76	50.59	38	-2.06	7.76	-4.82	43	50	71	43	7	28	0		521.69		10.046	11.718	1.67
3/030	0	0	60	2	2	25.83	20.25	14.88	15.29	-5.58	-10.96	-10.54	25	15.2	10	10.8	-9.8	-15	-14.2	29.5	11	14.5	13.5	-18.5	-15	-16	25.65	22.82	16.35	16.82	-2.82	-9.29	-8.82	36	20	14	15	-16	-22	-21	101.76	131.95	30.19	9.816	9.952	0.14
3/031	0	0	72	2	2	21.46	9.17	5.33	3.04	-12.29	-16.13	-18.42	24.4	10.2	5.6	3.4	-14.2	-18.8	-21	30	6	5	3	-24	-25	-27	19.59	9.24	5.29	2.94	-10.35	-14.29	-16.65	45	11	4	1	-34	-41	-44	355.87	438.04	82.17	9.836	8.162	-1.67
3/032	1	0	66	2	2	27.71	26.92	2.96	1.04	-0.79	-24.75	-26.67	23.2	27.6	1	0.4	4.4	-22.2	-22.8	25.5	24.5	10	3	-1	-15.5	-22.5	29.29	27	2.71	1	-2.29	-26.59	-28.29	35	26	0	1	-9	-35	-34	670.22	724.15	53.93	9.222	10.188	0.97
3/033	0	0	58	2	2	11	13.08	4.54	7.58	2.08	-6.46	-3.42	8	11.2	3.4	5	3.2	-4.6	-3	5.5	10	4.5	3.5	4.5	-1	-2	12.53	14	4.88	8.82	1.47	-7.65	-3.71	8	10	3	8	2	-5	0	433.39	517.63	84.24	12.975	13.602	0.63
3/034	1	0	58	3	3	23.25	25.96	23.13	32	2.71	-0.13	8.75	14	19	19.8	32	5	5.8	18	50	58.5	48	61	8.5	-2	11	22.82	24.18	21.18	28.59	1.35	-1.65	5.76	54	20	52	51	-34	-2	-3	103.49	374.19	270.7	9.605	10.399	0.79
3/035	1	0	71	2	2	4.83	8.58	8.54	1.58	3.75	3.71	-3.25	5.2	7.6	8.6	2	2.4	3.4	-3.2	3	4	7.5	1	1	4.5	-2	4.94	9.41	8.65	1.53	4.47	3.71	-3.41	36	39	12	34	3	-24	-2	357.13	426.68	69.55	7.776	11.14	3.36
3/036	0	0	68	3	2	61.5	55.63	9.58	18.13	-5.88	-51.92	-43.38	53.8	52.8	11.4	20.4	-1	-42.4	-33.4	64.5	57	12	15.5	-7.5	-52.5	-49	63.41	56.29	8.76	17.76	-7.12	-54.65	-45.65	60	56	20	39	-4	-40	-21	476.69	391.79	-84.89	11.243	10.953	-0.29
3/037	0	0	75	2	2	20.17	24.42	24.13	9.71	4.25	3.96	-10.46	15.2	21.6	19.4	9.4	6.4	4.2	-5.8	23	29.5	33.5	19.5	6.5	10.5	-3.5	21.29	24.65	24.41	8.65	3.35	3.12	-12.65	51	43	50	26	-8	-1	-25	309.24	343.17	33.93	10.404	10.064	-0.34
3/038	1	1	63	3	3	69.92	71.88	42.29	40.25	1.96	-27.63	-29.67	69	66.2	28.8	24.2	-2.8	-40.2	-44.8	69	77	43	61	8	-26	-8	70.29	72.94	46.18	42.53	2.65	-24.12	-27.76	60	85	41	46	25	-19	-14	605.88	712.81	106.94	11.655	11.751	0.1
3/040	1	0	71	3	2	44.17	45.04	36.04	20.46	0.88	-8.13	-23.71	44.8	41.2	28.8	23.6	-3.6	-16	-21.2	46	59	29.5	24	13	-16.5	-22	43.76	44.53	38.94	19.12	0.76	-4.82	-24.65	90	35	55	44	-55	-35	-46	307	249.13	-57.86	13.965	12.474	-1.49
3/041	0	0	63	2	3	42.25	37.58	33.58	45.71	-4.67	-8.67	3.46	41.8	34.8	36.6	38.6	-7	-5.2	-3.2	53.5	55	42.5	66	1.5	-11	12.5	41.06	36.35	31.65	45.41	-4.71	-9.41	4.35	59	47	52	72	-12	-7	13	498.92	253.13	-245.79	6.635	7.426	0.79
3/042	1	0	67	2	2	25.46	14.5	8.5	19.29	-10.96	-16.96	-6.17	20.2	11.4	9.6	19	-8.8	-10.6	-1.2	15	11	8	20.5	-4	-7	5.5	28.24	15.82	8.24	19.24	-12.41	-20	-9	27	18	29	38	-9	2	11	423.85	581.33	157.48	10.494	11.03	0.54
3/043	1	0	66	3	3	59.96	50.08	51.92	61.29	-9.88	-8.04	1.33	44.4	49.4	52.2	56.2	5	7.8	11.8	67	40.5	47	55	-26.5	-20	-12	63.71	51.41	52.41	63.53	-12.29	-11.29	-0.18	88	73	83	77	-15	-5	-11	2019.18	2340.97	321.8	21.308	24.494	3.19
3/045	1	1	51	3	2	19.88	13	14.54	9.29	-6.88	-5.33	-10.58	21.8	10.2	12.4	7	-11.6	-9.4	-14.8	39.5	4	2.5	11.5	-35.5	-37	-28	17	14.88	16.59	9.71	-2.12	-0.41	-7.29	76	21	11	12	-55	-65	-64	239.5	318	78.51	11.792	13.104	1.31
3/046	0	0	56	3	2	38.08	17.42	16.92	24.75	-20.67	-21.17	-13.33	37.2	14.2	12.6	19.6	-23	-24.6	-17.6	41	9	9	19	-32	-32	-22	38	19.35	19.12	26.94	-18.65	-18.88	-11.06	52	23	21	29	-29	-31	-23	604	472.87	-131.13	9.836	12.891	3.06
3/047	1	1	68	3	3	53.71	51.08	61.25	32.21	-2.63	7.54	-21.5	58.8	48.4	49	28.4	-10.4	-9.8	-30.4	81.5	46	71	31	-35.5	-10.5	-50.5	48.94	52.47	63.71	33.47	3.53	14.76	-15.47	52	35	51	50	-17	-1	-2		759.28		8.887	7.618	-1.27
3/048	0	1	61	3	2	30.25	72.42	28.92	24.75	42.17	-1.33	-5.5	53.6	55.8	41	43	2.2	-12.6	-10.6	9	74.5	19.5	13.5	65.5	10.5	4.5	25.88	77.06	26.47	20.71	51.18	0.59	-5.18	70	52	3	76	-18	-67	6	226.32	159.03	-67.29	8.025	16.647	8.62
3/049	0	0	70	3	3	14.63	17.83	5.54	7.54	3.21	-9.08	-7.08	14.4	23.2	10	11.4	8.8	-4.4	-3	11	2	2	1	-9	-9	-10	15.12	18.12	4.65	7.18	3	-10.47	-7.94	51	67	39	40	16	-12	-11	871.86	989.82	117.96	16.994	7.784	-9.21
3/050	1	0	68	2	2	9.04	4.79	8.04	7.25	-4.25	-1	-1.79	5.4	4.4	7	4.4	-1	1.6	-1	16	7	8	5	-9	-8	-11	9.29	4.65	8.35	8.35	-4.65	-0.94	-0.94	41	32	25	36	-9	-16	-5	123.02			5.172
	0=placebo	0=female
	1=ch-OSA	1=male
